# Supplementary material for: Changes in the Biomechanical Properties of Corneal Stromal Lens after Collagen Crosslinking Induced by EDC-NHS
Source: J Ophthalmol. 2024 May 17;2024:9943458. doi: 10.1155/2024/9943458 (PMC11126343; doi:10.1155/2024/9943458)
Supplement: Supplementary Materials — In this study, the preservation methods of corneal stromal lens, collagen crosslinking methods, and inflation testing were based on the previous research results of our team [16] and the research results of Matthew et al. [17]. [file 9943458.f1.zip]

Archive with 5 entries (5 files):
- Complaince status of smoke free public places law in Nepal manuscript (1).docx
- Enzymatic degradation experiments..pdf
- Experimental data of lens edema detected by wavelength scanning.pdf
- Experimental data of lens transmittance detected by wavelength scanning.pdf
- Inflation testing.pdf
